# Supplementary material for: Comparative Analysis of Six IRF Family Members in Alveolar Epithelial Cell-Intrinsic Antiviral Responses
Source: Cells. 2021 Sep 30;10(10):2600. doi: 10.3390/cells10102600 (PMC8533862; doi:10.3390/cells10102600)
Supplement: Supplementary file 1 [file cells-10-02600-s001.zip]

Archive with 3 entries (2 files):
- cells-1342426-supplementary/
- cells-1342426-supplementary/statistics.xlsx
- cells-1342426-supplementary/Supplementary Figures.pdf
