# Supplementary material for: Comparative Analysis of Six IRF Family Members in Alveolar Epithelial Cell-Intrinsic Antiviral Responses
Source: Cells. 2021 Sep 30;10(10):2600. doi: 10.3390/cells10102600 (PMC8533862; doi:10.3390/cells10102600)
Supplement: Supplementary file 1 [file cells-10-02600-s001.zip › cells-1342426-supplementary/statistics.xlsx]

## Sheet: 5ABC) dsRNA
dsRNA - IFN production
Figure 5A
	IFN-alpha			IFN-beta
	P value	Adjusted P Value	Significant?	P value	Adjusted P Value	Significant?
NT vs. IRF1 KO	n.c.	n.c.		0.012346	0.048476	Yes
NT vs. IRF2 KO	n.c.	n.c.		0.0632	0.122405	No
NT vs. IRF3 KO	0.310404	0.524457	No	n.c.	n.c.
NT vs. IRF5 KO	0.334894	0.524457	No	0.888634	0.888634	No
NT vs. IRF7 KO	n.c.	n.c.		0.034651	0.100392	No
NT vs. IRF9 KO	n.c.	n.c.		0.005745	0.028399	Yes
NT vs. RIG-I KO	n.c.	n.c.		n.c.	n.c.
	IFN-gamma			IFN-lambda
	P value	Adjusted P Value	Significant?	P value	Adjusted P Value	Significant?
NT vs. IRF1 KO	n.c.	n.c.		0.121923	0.478009	No
NT vs. IRF2 KO	n.c.	n.c.		0.180978	0.478009	No
NT vs. IRF3 KO	n.c.	n.c.		0.037141	0.203152	No
NT vs. IRF5 KO	n.c.	n.c.		0.662271	0.662271	No
NT vs. IRF7 KO	n.c.	n.c.		0.190812	0.478009	No
NT vs. IRF9 KO	0.671427	0.671427	No	0.125711	0.478009	No
NT vs. RIG-I KO	n.c.	n.c.		n.c.	n.c.
						n.c. : not calculable
dsRNA - Cytokine production
Figure 5B
	IL-6			TNF-alpha
	P value	Adjusted P Value	Significant?	P value	Adjusted P Value	Significant?
NT vs. IRF1 KO	0.006543	0.031533	Yes	0.657243	0.86657	No
NT vs. IRF2 KO	0.288323	0.493516	No	0.431493	0.816259	No
NT vs. IRF3 KO	0.006044	0.031533	Yes	0.634719	0.86657	No
NT vs. IRF5 KO	0.424856	0.493516	No	0.04419	0.191432	No
NT vs. IRF7 KO	0.001163	0.008116	Yes	0.002888	0.020041	Yes
NT vs. IRF9 KO	0.042875	0.123188	No	0.041608	0.191432	No
NT vs. RIG-I KO	0.005326	0.031533	Yes	0.034479	0.189841	No
dsRNA - Chemokine production
Figure 5C
	IP-10			MCP-4			MIP1-alpha
	P value	Adjusted P Value	Significant?	P value	Adjusted P Value	Significant?	P value	Adjusted P Value	Significant?
NT vs. IRF1 KO	0.050752	0.18807	No	0.212441	0.697018	No	0.016398	0.063998	No
NT vs. IRF2 KO	0.017537	0.100715	No	0.877281	0.988149	No	0.38741	0.624733	No
NT vs. IRF3 KO	0.062168	0.18807	No	0.225134	0.697018	No	0.006888	0.033971	Yes
NT vs. IRF5 KO	0.096679	0.18807	No	0.076539	0.37983	No	0.432881	0.624733	No
NT vs. IRF7 KO	0.036181	0.16828	No	0.86522	0.988149	No	n.c.	n.c.
NT vs. IRF9 KO	0.089298	0.18807	No	0.772006	0.988149	No	0.111947	0.299647	No
NT vs. RIG-I KO	0.003269	0.022662	Yes	n.c.	n.c.		0.000702	0.004205	Yes
	MIP1-beta			MDC			TARC
	P value	Adjusted P Value	Significant?	P value	Adjusted P Value	Significant?	P value	Adjusted P Value	Significant?
NT vs. IRF1 KO	0.744257	0.921868	No	0.865483	0.985372	No	0.149962	0.385792	No
NT vs. IRF2 KO	0.188586	0.51695	No	0.124398	0.412202	No	0.605319	0.605319	No
NT vs. IRF3 KO	0.001841	0.012817	Yes	0.042484	0.19512	No	0.016859	0.112207	No
NT vs. IRF5 KO	0.166323	0.51695	No	0.006198	0.04259	Yes	0.298386	0.507737	No
NT vs. IRF7 KO	0.123029	0.48129	No	0.957569	0.985372	No	0.08591	0.301838	No
NT vs. IRF9 KO	0.720479	0.921868	No	0.755432	0.985372	No	0.024216	0.115974	No
NT vs. RIG-I KO	0.001996	0.012817	Yes	0.029482	0.164354	No	0.020335	0.115974	No
									n.c. : not calculable

## Sheet: 6AB) RVFV
RVFV - Viral replication (AUC)
Figure 6A
	P value	Adjusted P Value	Significant?
NT vs. IRF1 KO	0.416347	0.493656	No
NT vs. IRF2 KO	0.134544	0.351762	No
NT vs. IRF3 KO	0.011304	0.055256	No
NT vs. IRF5 KO	0.288422	0.493656	No
NT vs. IRF7 KO	0.085842	0.301631	No
NT vs. IRF9 KO	0.008603	0.05052	No
NT vs. RIG-I KO	0.002206	0.015337	Yes
RVFV - IFN production
Figure 6B
	IFN-alpha			IFN-beta
	P value	Adjusted P Value	Significant?	P value	Adjusted P Value	Significant?
NT vs. IRF1 KO	n.c.	n.c.		0.873104	0.873104	No
NT vs. IRF2 KO	n.c.	n.c.		0.323317	0.748777	No
NT vs. IRF3 KO	n.c.	n.c.		0.199773	0.737409	No
NT vs. IRF5 KO	0.795167	0.795167	No	0.444446	0.748777	No
NT vs. IRF7 KO	0.5	0.75	No	0.124199	0.604782	No
NT vs. IRF9 KO	n.c.	n.c.		0.251558	0.748777	No
NT vs. RIG-I KO	n.c.	n.c.		0.241402	0.748777	No
	IFN-gamma			IFN-lambda
	P value	Adjusted P Value	Significant?	P value	Adjusted P Value	Significant?
NT vs. IRF1 KO	n.c.	n.c.		0.993714	0.993714	No
NT vs. IRF2 KO	n.c.	n.c.		0.460528	0.814148	No
NT vs. IRF3 KO	n.c.	n.c.		0.080992	0.306485	No
NT vs. IRF5 KO	n.c.	n.c.		0.429325	0.814148	No
NT vs. IRF7 KO	n.c.	n.c.		0.024212	0.136756	No
NT vs. IRF9 KO	n.c.	n.c.		0.070582	0.306485	No
NT vs. RIG-I KO	n.c.	n.c.		n.c.	n.c.
						n.c. : not calculable

## Sheet: 6CD) SC35M
FLUAV SC35M - Viral replication (AUC)
Figure 6C
	P value	Adjusted P Value	Significant?
NT vs. IRF1 KO	0.090884	0.424499	No
NT vs. IRF2 KO	0.189217	0.467017	No
NT vs. IRF3 KO	0.087973	0.424499	No
NT vs. IRF5 KO	0.104158	0.424499	No
NT vs. IRF7 KO	0.323216	0.541963	No
NT vs. IRF9 KO	0.409153	0.541963	No
NT vs. RIG-I KO	0.041111	0.254617	No
FLUAV SC35M IFN production
Figure 6D
	IFN-alpha			IFN-beta
	P value	Adjusted P Value	Significant?	P value	Adjusted P Value	Significant?
NT vs. IRF1 KO	n.c.	n.c.		n.c.	n.c.
NT vs. IRF2 KO	n.c.	n.c.		n.c.	n.c.
NT vs. IRF3 KO	n.c.	n.c.		n.c.	n.c.
NT vs. IRF5 KO	n.c.	n.c.		n.c.	n.c.
NT vs. IRF7 KO	n.c.	n.c.		n.c.	n.c.
NT vs. IRF9 KO	n.c.	n.c.		n.c.	n.c.
NT vs. RIG-I KO	n.c.	n.c.		n.c.	n.c.
	IFN-gamma			IFN-lambda
	P value	Adjusted P Value	Significant?	P value	Adjusted P Value	Significant?
NT vs. IRF1 KO	n.c.	n.c.		0.079736	0.339972	No
NT vs. IRF2 KO	n.c.	n.c.		0.783031	0.783031	No
NT vs. IRF3 KO	n.c.	n.c.		n.c.	n.c.
NT vs. IRF5 KO	n.c.	n.c.		0.147037	0.470676	No
NT vs. IRF7 KO	n.c.	n.c.		0.486807	0.736633	No
NT vs. IRF9 KO	n.c.	n.c.		0.270226	0.611343	No
NT vs. RIG-I KO	n.c.	n.c.		n.c.	n.c.
						n.c. : not calculable

## Sheet: 7AB) AdV
AdV - Viral replication (AUC)
Figure 7A
	P value	Adjusted P Value	Significant?
NT vs. IRF1 KO	0.478764	0.899098	No
NT vs. IRF2 KO	0.239124	0.805963	No
NT vs. IRF3 KO	0.483157	0.899098	No
NT vs. IRF5 KO	0.344364	0.878853	No
NT vs. IRF7 KO	0.563766	0.899098	No
NT vs. IRF9 KO	0.100735	0.52443	No
NT vs. RIG-I KO	0.436395	0.899098	No
AdV IFN production
Figure 7B
	IFN-alpha			IFN-beta
	P value	Adjusted P Value	Significant?	P value	Adjusted P Value	Significant?
NT vs. IRF1 KO	n.c.	n.c.		0.879253	0.986838	No
NT vs. IRF2 KO	n.c.	n.c.		0.441035	0.93585	No
NT vs. IRF3 KO	n.c.	n.c.		0.42265	0.93585	No
NT vs. IRF5 KO	n.c.	n.c.		0.763893	0.986838	No
NT vs. IRF7 KO	n.c.	n.c.		0.85961	0.986838	No
NT vs. IRF9 KO	n.c.	n.c.		0.225048	0.832148	No
NT vs. RIG-I KO	n.c.	n.c.		0.33314	0.912055	No
	IFN-gamma			IFN-lambda
	P value	Adjusted P Value	Significant?	P value	Adjusted P Value	Significant?
NT vs. IRF1 KO	n.c.	n.c.		n.c.	n.c.
NT vs. IRF2 KO	n.c.	n.c.		n.c.	n.c.
NT vs. IRF3 KO	n.c.	n.c.		n.c.	n.c.
NT vs. IRF5 KO	n.c.	n.c.		n.c.	n.c.
NT vs. IRF7 KO	n.c.	n.c.		n.c.	n.c.
NT vs. IRF9 KO	n.c.	n.c.		n.c.	n.c.
NT vs. RIG-I KO	n.c.	n.c.		n.c.	n.c.
						n.c. : not calculable

## Sheet: 7CD) HSV-1
HSV-1 - Viral replication (AUC)
Figure 7C
	P value	Adjusted P Value	Significant?
NT vs. IRF1 KO	0.199197	0.736274	No
NT vs. IRF2 KO	0.462451	0.955116	No
NT vs. IRF3 KO	0.057696	0.340314	No
NT vs. IRF5 KO	0.722267	0.978577	No
NT vs. IRF7 KO	0.525678	0.955116	No
NT vs. IRF9 KO	0.729304	0.978577	No
NT vs. RIG-I KO	0.944449	0.978577	No
HSV-1 IFN production
Figure 7D
	IFN-alpha			IFN-beta
	P value	Adjusted P Value	Significant?	P value	Adjusted P Value	Significant?
NT vs. IRF1 KO	n.c.	n.c.		n.c.	n.c.
NT vs. IRF2 KO	n.c.	n.c.		n.c.	n.c.
NT vs. IRF3 KO	n.c.	n.c.		n.c.	n.c.
NT vs. IRF5 KO	n.c.	n.c.		n.c.	n.c.
NT vs. IRF7 KO	n.c.	n.c.		n.c.	n.c.
NT vs. IRF9 KO	n.c.	n.c.		n.c.	n.c.
NT vs. RIG-I KO	0.5	0.5	No	n.c.	n.c.
	IFN-gamma			IFN-lambda
	P value	Adjusted P Value	Significant?	P value	Adjusted P Value	Significant?
NT vs. IRF1 KO	n.c.	n.c.		0.657527	0.84939	No
NT vs. IRF2 KO	0.434535	0.698968	No	0.315189	0.84939	No
NT vs. IRF3 KO	n.c.	n.c.		0.098751	0.464118	No
NT vs. IRF5 KO	0.5	0.698968	No	0.414378	0.84939	No
NT vs. IRF7 KO	n.c.	n.c.		0.415507	0.84939	No
NT vs. IRF9 KO	0.3298	0.698968	No	0.351674	0.84939	No
NT vs. RIG-I KO	n.c.	n.c.		0.007063	0.048406	Yes
						n.c. : not calculable

## Sheet: 8A) RVFV OE
RVFV (IRF OE) - IFN production
Figure 8A
	IFN-alpha			IFN-beta
	P value	Adjusted P Value	Significant?	P value	Adjusted P Value	Significant?
Empty vs. IRF1 OE	0.295637	0.313093	No	0.106645	0.201916	No
Empty vs. IRF5 OE	0.171202	0.313093	No	0.255613	0.255613	No
Empty vs. IRF7 OE	0.021562	0.063301	No	0.041149	0.118437	No
	IFN-gamma			IFN-lambda
	P value	Adjusted P Value	Significant?	P value	Adjusted P Value	Significant?
Empty vs. IRF1 OE	n.c.	n.c.		0.160325	0.343468	No
Empty vs. IRF5 OE	0.147213	0.147213	No	0.281302	0.343468	No
Empty vs. IRF7 OE	n.c.	n.c.		0.130869	0.343468	No
					n.c. : not calculable

## Sheet: 8B) Various OE
Various viruses - Viral replication (AUC)
Figure 8B
RVFV	P value	Adjusted P Value	Significant?
Empty vs. IRF1 OE	0.048597	0.094832	No
Empty vs. IRF5 OE	0.180011	0.180011	No
Empty vs. IRF7 OE	0.014026	0.041491	Yes
FLUAV SC35M	P value	Adjusted P Value	Significant?
Empty vs. IRF1 OE	0.054451	0.12644	No
Empty vs. IRF5 OE	0.335018	0.335018	No
Empty vs. IRF7 OE	0.044059	0.12644	No
AdV	P value	Adjusted P Value	Significant?
Empty vs. IRF1 OE	0.059269	0.167477	No
Empty vs. IRF5 OE	0.156006	0.20867	No
Empty vs. IRF7 OE	0.110433	0.20867	No
HSV-1	P value	Adjusted P Value	Significant?
Empty vs. IRF1 OE	0.032872	0.09541	No
Empty vs. IRF5 OE	0.31392	0.437058	No
Empty vs. IRF7 OE	0.249705	0.437058	No
